# Supplementary material for: Antifungal Activity of Avocado Seed Recombinant GASA/Snakin PaSn
Source: Antibiotics (Basel). 2022 Nov 5;11(11):1558. doi: 10.3390/antibiotics11111558 (PMC9686948; doi:10.3390/antibiotics11111558)
Supplement: Supplementary file 1 [file antibiotics-11-01558-s001.zip]

Archive with 1 entries (1 files):
- antibiotics-1992027-supplementary.pdf
